# Supplementary material for: Disentangling Membrane Dynamics and Cell Migration; Differential Influences of F-actin and Cell-Matrix Adhesions
Source: PLoS One. 2015 Aug 6;10(8):e0135204. doi: 10.1371/journal.pone.0135204 (PMC4527765; doi:10.1371/journal.pone.0135204)
Supplement: S1 Table — The table lists the 150 features included in the analysis. The spatial scale indicates whether a measured feature is derived at the cellular scale or is based on the Cell-Matrix Adhesion Complex (CMAC) cohort, i.e. a statistical measure of the CMAC distribution per cell at a given time point. The feature class indicates which aspect of cell or CMAC properties is measured by a particular feature. The name of each feature specifies the exact quantity and, where relevant, the type of cohort statistics that it reflects (see Materials and Methods). For each feature the unit is specified. The six “dependence” columns indicate where significant differences where observed between pairs Cell Speed or CMD groups stratified as quintiles and tested pairwise as in Figs 4 and 5. Columns E-G (light green background) summarize feature relationships to Cell Speed. Columns H-J (light blue background) summarize feature relations to CMD. Up (red) indicates an increase with either process, Down (blue) a decrease and ns indicates no significance. The last column contains a brief description of each feature. (XLSX) [file pone.0135204.s008.xlsx]

## Sheet: Sheet1
QD = Quartile Dispersal (2 times (3rd minus 1st quartile), indicates variability in a cohort distribution)			QS = Quartile Skewness (asymmetry in a cohort distribution)							CoV = Coefficient of Variation (QD divided by Median)
Contents refer to total content (integrated intensity)			D refers to rate of change (difference between consecutive frames)
pax referes to EGFP-paxillin signal			LifeAct refers to RubyRed-LifeAct signal
			Cell Speed Dependence	Corrected Membrane Dynamics Dependence
Spatial scale	Feature class	Feature name	Unit	Slow vs Moderate	Moderate vs Fast	Slow vs Fast	Low vs Intermediate	Intermediate vs High	Low vs High	Description
Cellular	Cell Colocalization	Cell pax-LifeAct Colocalization	Dimensionless (-1 - 1)	Down	ns	Down	Down	ns	Down	Pearson's correlation coefficient analysis of colocalization, based on all Cell-associated pixels
Cellular	Cell intensity (LifeAct)	Cell Mean LifeAct	Standardized intensity	ns	ns	ns	ns	ns	ns	Mean RubyRed-LifeAct fluorescence levels in entire Cell
Cellular	Cell intensity (LifeAct)	Cell LifeAct Content	Standardized intensity	ns	Down	Down	ns	ns	ns	Total RubyRed-LifeAct fluorescence levels in entire Cell
Cellular	Cell intensity (paxillin)	Cell Mean pax	Standardized intensity	ns	ns	ns	Down	ns	Down	Mean EGFP-Paxillin fluorescence levels in entire Cell
Cellular	Cell intensity (paxillin)	Cell pax Content	Standardized intensity	ns	Down	Down	Up	ns	Up	Total EGFP-Paxillin fluorescence levels in entire Cell
Cellular	Cell morphology	Cell Area	µm²	ns	Down	Down	Up	Up	Up	Segmented Cell area
Cellular	Cell morphology	Cell Perimeter	µm	Up	ns	Up	Up	Up	Up	Perimieter of the segmented Cell
Cellular	Cell morphology	Cell Major Axis	µm	Up	ns	ns	Up	Up	Up	Longest axis of the Cell
Cellular	Cell Morphology	Cell Minor Axis	µm	Down	Down	Down	Up	ns	Up	Shortest axis of the Cell perpendicular to the Cell Major Axis
Cellular	Cell Morphology	Cell Eccentricity	Dimensionless (0 - 1)	Up	Up	Up	ns	Up	ns	Aspect ratio of the segmented Cell
Cellular	Cell Morphology	Cell Solidity	Dimensionless (≥ 1)	Up	Up	Up	Up	Up	Up	Solidity of the segmented Cell
Cellular	Cell Morphology	Cell Convex area	µm²	ns	Down	Down	Up	Up	Up	Area of the minimal convex hull of the segmented Cell
Cellular	Cell Morphology	Cell Compactness	Dimensionless (≥ 1)	Up	Up	Up	Up	Up	Up	Compactness of the segmented Cell - higher values indicate increasing non-roundess
CMAC population per cell	CMAC Colocalization	Median [CMAC pax-LifeAct Colocalization]	Dimensionless (-1 - 1)	Down	Down	Down	ns	Down	Down	Median Pearson's correlation coefficeint of all CMAC, per Cell
CMAC population per cell	CMAC Colocalization	QD [CMAC pax-LifeAct Colocalization]	Dimensionless (-1 - 1)	ns	ns	Up	ns	ns	ns	QD of Pearson's correlation coefficeint of all CMAC, per Cell
CMAC population per cell	CMAC Colocalization	QS [CMAC pax-LifeAct Colocalization]	Dimensionless	ns	ns	ns	ns	ns	ns	QS of Pearson's correlation coefficeint of all CMAC, per Cell
CMAC population per cell	CMAC Colocalization	CoV [CMAC pax-LifeAct Colocalization]	Dimensionless	Up	Up	Up	Up	Up	Up	CoV of Pearson's correlation coefficeint of all CMAC, per Cell
CMAC population per cell	CMAC Dynamics	Median [CMAC Speed]	µm/h	Up	ns	Up	Up	Up	Up	Median rate of CMAC displacement (centre of area), per Cell, t-1 to t0
CMAC population per cell	CMAC Dynamics	QD [CMAC Speed]	µm/h	Up	ns	Up	Up	Up	Up	QD of rate of CMAC displacement (centre of area), per Cell, t-1 to t0
CMAC population per cell	CMAC Dynamics	QS [CMAC Speed]	Dimensionless	ns	ns	ns	ns	ns	ns	QS of rate of CMAC displacement (centre of area), per Cell, t-1 to t0
CMAC population per cell	CMAC Dynamics	CoV [CMAC Speed]	Dimensionless	ns	Down	ns	ns	ns	ns	CoV of rate of CMAC displacement (centre of area), per Cell, t-1 to t0
CMAC population per cell	CMAC Dynamics	Median [CMAC Speed leading edge]	µm/h	Up	Up	Up	Up	Up	Up	Median rate of CMAC displacement (leading edge), per Cell, t-1 to t0
CMAC population per cell	CMAC Dynamics	QD [CMAC Speed leading edge]	µm/h	Up	ns	Up	Up	Up	Up	QD of rate of CMAC displacement (leading edge), per Cell, t-1 to t0
CMAC population per cell	CMAC Dynamics	QS [CMAC Speed leading edge]	Dimensionless	ns	ns	Down	ns	ns	ns	QS of rate of CMAC displacement (leading edge), per Cell, t-1 to t0
CMAC population per cell	CMAC Dynamics	CoV [CMAC Speed leading edge]	Dimensionless	ns	Down	ns	ns	ns	ns	CoV of rate of CMAC displacement (leading edge), per Cell, t-1 to t0
CMAC population per cell	CMAC Dynamics	Median [CMAC Speed trailing edge]	µm/h	Up	Up	Up	ns	Up	Up	Median rate of CMAC displacement (trailing edge), per Cell, t-1 to t0
CMAC population per cell	CMAC Dynamics	QD [CMAC Speed trailing edge]	µm/h	Up	ns	Up	ns	Up	Up	QD of rate of CMAC displacement (trailing edge), per Cell, t-1 to t0
CMAC population per cell	CMAC Dynamics	QS [CMAC Speed trailing edge]	Dimensionless	ns	ns	Down	ns	ns	Down	QS of rate of CMAC displacement (trailing edge), per Cell, t-1 to t0
CMAC population per cell	CMAC Dynamics	CoV [CMAC Speed trailing edge]	Dimensionless	ns	ns	ns	ns	ns	ns	CoV of rate of CMAC displacement (trailing edge), per Cell, t-1 to t0
CMAC population per cell	CMAC Dynamics	Median [CMAC Angle of movement]	Degrees (-180° - 180°)	ns	ns	ns	ns	ns	ns	Median angle of CMAC displacement per CMAC, per Cell, t-1 to t0
CMAC population per cell	CMAC Dynamics	QD [CMAC Angle of movement]	Degrees (-180° - 180°)	ns	ns	ns	ns	ns	ns	QD of angle of CMAC displacement per CMAC, per Cell, t-1 to t0
CMAC population per cell	CMAC Dynamics	QS [CMAC Angle of movement]	Dimensionless	ns	ns	ns	ns	ns	ns	QS of angle of CMAC displacement per CMAC, per Cell, t-1 to t0
CMAC population per cell	CMAC Dynamics	CoV [CMAC Angle of movement]	Dimensionless	ns	ns	ns	ns	ns	ns	CoV of angle of CMAC displacement per CMAC, per Cell, t-1 to t0
CMAC population per cell	CMAC Dynamics	Median [CMAC ΔArea]	µm²/frame	ns	ns	Down	ns	ns	ns	Median rate of change in CMAC area per CMAC, per Cell, t-1 to t0
CMAC population per cell	CMAC Dynamics	QD [CMAC ΔArea]	µm²/frame	Up	ns	Up	Up	Up	Up	QD of rate of change in CMAC area per CMAC, per Cell, t-1 to t0
CMAC population per cell	CMAC Dynamics	QS [CMAC ΔArea]	Dimensionless	ns	ns	ns	ns	ns	ns	QS of rate of change in CMAC area per CMAC, per Cell, t-1 to t0
CMAC population per cell	CMAC Dynamics	CoV [CMAC ΔArea]	Dimensionless	ns	ns	ns	ns	ns	ns	CoV of rate of change in CMAC area per CMAC, per Cell, t-1 to t0
CMAC population per cell	CMAC Dynamics	Median [CMAC ΔLength]	µm/frame	Down	ns	Down	ns	ns	Down	Median rate of change in CMAC length per CMAC, per Cell, t-1 to t0
CMAC population per cell	CMAC Dynamics	QD [CMAC CMAC ΔLength]	µm/frame	Up	ns	Up	Up	Up	Up	QD of rate of change in CMAC length per CMAC, per Cell, t-1 to t0
CMAC population per cell	CMAC Dynamics	QS [CMAC ΔLength]	Dimensionless	ns	ns	ns	ns	ns	ns	QS of rate of change in CMAC length per CMAC, per Cell, t-1 to t0
CMAC population per cell	CMAC Dynamics	CoV [CMAC ΔLength]	Dimensionless	ns	ns	ns	ns	ns	ns	CoV of rate of change in CMAC length per CMAC, per Cell, t-1 to t0
CMAC population per cell	CMAC Dynamics	Median [CMAC ΔMean pax]	12-bit intensity/frame	ns	Down	Down	ns	ns	ns	Median rate of change in Mean EGFP-Paxillin intensity per CMAC, per Cell, t-1 to t0
CMAC population per cell	CMAC Dynamics	QD [CMAC ΔMean pax]	12-bit intensity/frame	Up	ns	Up	ns	ns	Up	QD of rate of change in Mean EGFP-Paxillin intensity per CMAC, per Cell, t-1 to t0
CMAC population per cell	CMAC Dynamics	QS [CMAC ΔMean pax]	Dimensionless	ns	ns	ns	ns	ns	ns	QS of rate of change in Mean EGFP-Paxillin intensity per CMAC, per Cell, t-1 to t0
CMAC population per cell	CMAC Dynamics	CoV [CMAC ΔMean pax]	Dimensionless	ns	ns	ns	ns	ns	ns	CoV of rate of change in Mean EGFP-Paxillin intensity per CMAC, per Cell, t-1 to t0
CMAC population per cell	CMAC Dynamics	Median [CMAC Δpax Content]	12-bit intensity/frame	ns	Down	Down	ns	ns	ns	Median rate of change in Total EGFP-Paxillin intensity per CMAC, per Cell, t-1 to t0
CMAC population per cell	CMAC Dynamics	QD [CMAC Δpax Content]	12-bit intensity/frame	Up	ns	ns	ns	ns	Up	QD of rate of change in Total EGFP-Paxillin intensity per CMAC, per Cell, t-1 to t0
CMAC population per cell	CMAC Dynamics	QS [CMAC Δpax Content]	Dimensionless	ns	ns	ns	ns	ns	ns	QS of rate of change in Total EGFP-Paxillin intensity per CMAC, per Cell, t-1 to t0
CMAC population per cell	CMAC Dynamics	CoV [CMAC Δpax Content]	Dimensionless	ns	ns	ns	ns	ns	ns	CoV of rate of change in Total EGFP-Paxillin intensity per CMAC, per Cell, t-1 to t0
CMAC population per cell	CMAC Dynamics	Median [CMAC ΔMean LifeAct]	12-bit intensity/frame	Down	Down	Down	ns	ns	Down	Median rate of change in Mean RubyRed-LifeAct intensity per CMAC, per Cell, t-1 to t0
CMAC population per cell	CMAC Dynamics	QD [CMAC ΔMean LifeAct]	12-bit intensity/frame	ns	ns	ns	ns	ns	ns	QD of rate of change in Mean RubyRed-LifeAct intensity per CMAC, per Cell, t-1 to t0
CMAC population per cell	CMAC Dynamics	QS [CMAC ΔMean LifeAct]	Dimensionless	ns	ns	ns	ns	ns	ns	QS of rate of change in Mean RubyRed-LifeAct intensity per CMAC, per Cell, t-1 to t0
CMAC population per cell	CMAC Dynamics	CoV [CMAC ΔMean LifeAct]	Dimensionless	ns	Up	Up	ns	ns	ns	CoV of rate of change in Mean RubyRed-LifeAct intensity per CMAC, per Cell, t-1 to t0
CMAC population per cell	CMAC Dynamics	Median [CMAC ΔLifeAct Content]	12-bit intensity/frame	Down	Down	Down	ns	ns	ns	Median rate of change in Total RubyRed-LifeAct intensity per CMAC, per Cell, t-1 to t0
CMAC population per cell	CMAC Dynamics	QD [CMAC ΔLifeAct Content]	12-bit intensity/frame	ns	ns	ns	ns	ns	ns	QD of rate of change in Total RubyRed-LifeAct intensity per CMAC, per Cell, t-1 to t0
CMAC population per cell	CMAC Dynamics	QS [CMAC ΔLifeAct Content]	Dimensionless	ns	ns	ns	ns	ns	ns	QS of rate of change in Total RubyRed-LifeAct intensity per CMAC, per Cell, t-1 to t0
CMAC population per cell	CMAC Dynamics	CoV [CMAC ΔLifeAct Content]	Dimensionless	ns	ns	ns	ns	ns	ns	CoV of rate of change in Total RubyRed-LifeAct intensity per CMAC, per Cell, t-1 to t0
CMAC population per cell	CMAC Intensity (LifeAct)	Median [CMAC Mean LifeAct (raw)]	Standardized intensity	Down	ns	ns	Down	Down	Down	Median of per CMAC raw (not background-corrected) mean RubyRed-LifeAct values, per Cell
CMAC population per cell	CMAC Intensity (LifeAct)	QD [CMAC Mean LifeAct (raw)]	Standardized intensity	ns	ns	Up	ns	ns	ns	QD of per CMAC raw (not background-corrected) mean RubyRed-LifeAct values, per Cell
CMAC population per cell	CMAC Intensity (LifeAct)	QS [CMAC Mean LifeAct (raw)]	Dimensionless	ns	ns	ns	ns	ns	ns	QS of per CMAC raw (not background-corrected) mean RubyRed-LifeAct values, per Cell
CMAC population per cell	CMAC Intensity (LifeAct)	CoV [CMAC Mean LifeAct (raw)]	Dimensionless	Up	Up	Up	ns	Up	Up	CoV of per CMAC raw (not background-corrected) mean RubyRed-LifeAct values, per Cell
CMAC population per cell	CMAC Intensity (LifeAct)	Median [CMAC Mean LifeAct]	Standardized intensity	ns	ns	ns	Down	Down	Down	Median of per CMAC mean RubyRed-LifeAct values, per Cell
CMAC population per cell	CMAC Intensity (LifeAct)	QD [CMAC Mean LifeAct]	Standardized intensity	ns	ns	ns	ns	ns	ns	QD of per CMAC mean RubyRed-LifeAct values, per Cell
CMAC population per cell	CMAC Intensity (LifeAct)	QS [CMAC Mean LifeAct]	Dimensionless	ns	ns	ns	ns	ns	ns	QS of per CMAC mean RubyRed-LifeAct values, per Cell
CMAC population per cell	CMAC Intensity (LifeAct)	CoV [CMAC Mean LifeAct]	Dimensionless	Up	ns	Up	Up	Up	Up	CoV of per CMAC mean RubyRed-LifeAct values, per Cell
CMAC population per cell	CMAC Intensity (LifeAct)	Median [CMAC Max LifeAct]	Standardized intensity	ns	ns	ns	Down	Down	Down	Median of per CMAC maximum RubyRed-LifeAct values, per Cell
CMAC population per cell	CMAC Intensity (LifeAct)	QD [CMAC Max LifeAct]	Standardized intensity	ns	ns	ns	ns	ns	Down	QD of per CMAC maximum RubyRed-LifeAct values, per Cell
CMAC population per cell	CMAC Intensity (LifeAct)	QS [CMAC Max LifeAct]	Dimensionless	ns	ns	ns	ns	ns	ns	QS of per CMAC maximum RubyRed-LifeAct values, per Cell
CMAC population per cell	CMAC Intensity (LifeAct)	CoV [CMAC Max LifeAct]	Dimensionless	ns	ns	ns	ns	ns	Up	CoV of per CMAC maximum RubyRed-LifeAct values, per Cell
CMAC population per cell	CMAC Intensity (LifeAct)	Median [CMAC LifeAct Content]	Standardized intensity	ns	Down	Down	Down	Down	Down	Median of per CMAC total RubyRed-LifeAct values, per Cell
CMAC population per cell	CMAC Intensity (LifeAct)	QD [CMAC LifeAct Content]	Standardized intensity	ns	Down	Down	ns	Down	Down	QD of per CMAC total RubyRed-LifeAct values, per Cell
CMAC population per cell	CMAC Intensity (LifeAct)	QS [CMAC LifeAct Content]	Dimensionless	ns	ns	Down	ns	ns	ns	QS of per CMAC total RubyRed-LifeAct values, per Cell
CMAC population per cell	CMAC Intensity (LifeAct)	CoV [CMAC LifeAct Content]	Dimensionless	ns	ns	ns	ns	ns	ns	CoV of per CMAC total RubyRed-LifeAct values, per Cell
CMAC population per cell	CMAC Intensity (LifeAct)	Sum [CMAC LifeAct Content]	Dimensionless	Down	Down	Down	ns	Down	ns	Total RubyRed-LifeAct intensity associated with all CMACs, per Cell
CMAC population per cell	CMAC Intensity (paxillin)	Median [CMAC Mean pax (raw)]	Standardized intensity	ns	Down	Down	ns	Down	Down	Median of per CMAC raw (not background-corrected) mean EGFP-Paxillin values, per Cell
CMAC population per cell	CMAC Intensity (paxillin)	QD [CMAC Mean pax (raw)]	Standardized intensity	ns	Down	Down	ns	Down	Down	QD of per CMAC raw (not background-corrected) mean EGFP-Paxillin values, per Cell
CMAC population per cell	CMAC Intensity (paxillin)	QS [CMAC Mean pax (raw)]	Dimensionless	ns	ns	ns	ns	ns	ns	QS of per CMAC raw (not background-corrected) mean EGFP-Paxillin values, per Cell
CMAC population per cell	CMAC Intensity (paxillin)	CoV [CMAC Mean pax (raw)]	Dimensionless	ns	ns	ns	ns	ns	ns	CoV of per CMAC raw (not background-corrected) mean EGFP-Paxillin values, per Cell
CMAC population per cell	CMAC Intensity (paxillin)	Median [CMAC Mean pax]	Standardized intensity	Down	Down	Down	ns	Down	Down	Median of per CMAC mean EGFP-Paxillin values, per Cell
CMAC population per cell	CMAC Intensity (paxillin)	QD [CMAC Mean pax]	Standardized intensity	ns	ns	ns	ns	ns	ns	QD of per CMAC mean EGFP-Paxillin values, per Cell
CMAC population per cell	CMAC Intensity (paxillin)	QS [CMAC Mean pax]	Dimensionless	ns	ns	ns	ns	ns	ns	QS of per CMAC mean EGFP-Paxillin values, per Cell
CMAC population per cell	CMAC Intensity (paxillin)	CoV [CMAC Mean pax]	Dimensionless	Up	ns	Up	Up	ns	Up	CoV of per CMAC mean EGFP-Paxillin values, per Cell
CMAC population per cell	CMAC Intensity (paxillin)	Median [CMAC Max pax]	Standardized intensity	Down	Down	Down	ns	Down	Down	Median of per CMAC maximum EGFP-Paxillin values, per Cell
CMAC population per cell	CMAC Intensity (paxillin)	QD [CMAC Max pax]	Standardized intensity	ns	Down	Down	ns	Down	ns	QD of per CMAC maximum EGFP-Paxillin values, per Cell
CMAC population per cell	CMAC Intensity (paxillin)	QS [CMAC Max pax]	Dimensionless	ns	ns	ns	ns	ns	ns	QS of per CMAC maximum EGFP-Paxillin values, per Cell
CMAC population per cell	CMAC Intensity (paxillin)	CoV [CMAC Max pax]	Dimensionless	ns	ns	ns	Up	ns	Up	CoV of per CMAC maximum EGFP-Paxillin values, per Cell
CMAC population per cell	CMAC Intensity (paxillin)	Median [CMAC pax Content]	Standardized intensity	Down	Down	Down	ns	Down	Down	Median of per CMAC total EGFP-Paxillin values, per Cell
CMAC population per cell	CMAC Intensity (paxillin)	QD [CMAC pax Content]	Standardized intensity	ns	Down	Down	ns	Down	Down	QD of per CMAC total EGFP-Paxillin values, per Cell
CMAC population per cell	CMAC Intensity (paxillin)	QS [CMAC pax Content]	Dimensionless	ns	ns	ns	ns	ns	ns	QS of per CMAC total EGFP-Paxillin values, per Cell
CMAC population per cell	CMAC Intensity (paxillin)	CoV [CMAC pax Content]	Dimensionless	ns	Down	Down	ns	ns	ns	CoV of per CMAC total EGFP-Paxillin values, per Cell
CMAC population per cell	CMAC Intensity (paxillin)	Sum [CMAC pax Content]	Dimensionless	Down	Down	Down	ns	Down	ns	Total EGFP-Paxillin intensity associated with all CMACs, per Cell
CMAC population per cell	CMAC Localization	Number of CMACs	Dimensionless	ns	Down	Down	Up	ns	Up	Number of CMACs identified with each Cell
CMAC population per cell	CMAC Localization	Median [CMAC to border Dist.]	µm	ns	ns	ns	Up	Up	Up	Median distance of CMACs from the Cell edge
CMAC population per cell	CMAC Localization	QD [CMAC to border Dist.]	µm	Up	ns	Up	Up	Up	Up	QD of distance of CMACs from the Cell edge
CMAC population per cell	CMAC Localization	QS [CMAC to border Dist.]	Dimensionless	ns	ns	ns	Up	ns	Up	QS of distance of CMACs from the Cell edge
CMAC population per cell	CMAC Localization	CoV [CMAC to border Dist.]	Dimensionless	Up	ns	Up	Up	Up	Up	CoV of distance of CMACs from the Cell edge
CMAC population per cell	CMAC Localization	Median [CMAC to center Dist.]	µm	ns	Down	Down	Up	ns	Up	Median distance of CMACs from the Cell center of area
CMAC population per cell	CMAC Localization	QD [CMAC to center Dist.]	µm	Up	ns	Up	Up	Up	Up	QD of distance of CMACs from the Cell center of area
CMAC population per cell	CMAC Localization	QS [CMAC to center Dist.]	Dimensionless	ns	ns	ns	ns	ns	ns	QS of distance of CMACs from the Cell center of area
CMAC population per cell	CMAC Localization	CoV [CMAC to center Dist.]	Dimensionless	Up	Up	Up	Up	Up	Up	CoV of distance of CMACs from the Cell center of area
CMAC population per cell	CMAC Morphology	Median [CMAC Area]	µm²	ns	Down	Down	ns	Down	Down	Median CMAC area, per Cell
CMAC population per cell	CMAC Morphology	QD [CMAC Area]	µm²	ns	Down	Down	ns	Down	Down	QD of CMAC area, per Cell
CMAC population per cell	CMAC Morphology	QS [CMAC Area]	Dimensionless	ns	ns	ns	ns	ns	ns	QS of CMAC area, per Cell
CMAC population per cell	CMAC Morphology	CoV [CMAC Area]	Dimensionless	ns	Down	Down	ns	ns	ns	CoV of CMAC area, per Cell
CMAC population per cell	CMAC Morphology	Median [CMAC major Axis]	µm	ns	Down	Down	ns	ns	Down	Median CMAC major axis, per Cell
CMAC population per cell	CMAC Morphology	QD [CMAC major Axis]	µm	ns	Down	Down	ns	ns	ns	QD of CMAC major axis, per Cell
CMAC population per cell	CMAC Morphology	QS [CMAC major Axis]	Dimensionless	ns	ns	ns	ns	ns	ns	QS of CMAC major axis, per Cell
CMAC population per cell	CMAC Morphology	CoV [CMAC major Axis]	Dimensionless	ns	Down	Down	ns	ns	ns	CoV of CMAC major axis, per Cell
CMAC population per cell	CMAC Morphology	Median [CMAC minor Axis]	µm	ns	Down	Down	ns	Down	Down	Median CMAC minor axis, per Cell
CMAC population per cell	CMAC Morphology	QD [CMAC minor Axis]	µm	ns	Down	Down	ns	ns	ns	QD of CMAC minor axis, per Cell
CMAC population per cell	CMAC Morphology	QS [CMAC minor Axis]	Dimensionless	ns	ns	ns	ns	ns	ns	QS of CMAC minor axis, per Cell
CMAC population per cell	CMAC Morphology	CoV [CMAC minor Axis]	Dimensionless	ns	Down	Down	ns	ns	ns	CoV of CMAC minor axis, per Cell
CMAC population per cell	CMAC Morphology	Median [CMAC Eccentricity]	Dimensionless (0 - 1)	Down	ns	Down	ns	ns	ns	Median CMAC aspect ratio, per Cell
CMAC population per cell	CMAC Morphology	QD [CMAC Eccentricity]	Dimensionless	ns	ns	ns	ns	ns	Up	QD of CMAC aspect ratio, per Cell
CMAC population per cell	CMAC Morphology	QS [CMAC Eccentricity]	Dimensionless	ns	ns	ns	ns	ns	ns	QS of CMAC aspect ratio, per Cell
CMAC population per cell	CMAC Morphology	CoV [CMAC Eccentricity]	Dimensionless	Up	ns	ns	ns	ns	Up	CoV of CMAC aspect ratio, per Cell
CMAC population per cell	CMAC Morphology	Median [CMAC Angle]	Degrees (-180° - 180°)	ns	ns	ns	ns	ns	ns	Median angle of CMAC orientation (relative to image), per Cell
CMAC population per cell	CMAC Morphology	QD [CMAC Angle]	Degrees (-180° - 180°)	Up	ns	ns	Up	ns	ns	QD of angle of CMAC orientation (relative to image), per Cell
CMAC population per cell	CMAC Morphology	QS [CMAC Angle]	Dimensionless	ns	ns	ns	ns	ns	ns	QS of angle of CMAC orientation (relative to image), per Cell
CMAC population per cell	CMAC Morphology	CoV [CMAC Angle]	Dimensionless	ns	ns	ns	ns	ns	ns	CoV of angle of CMAC orientation (relative to image), per Cell
CMAC population per cell	CMAC Morphology	Median [CMAC Perimeter]	µm	ns	Down	Down	ns	Down	Down	Median CMAC perimeter, per Cell
CMAC population per cell	CMAC Morphology	QD [CMAC Perimeter]	µm	ns	Down	Down	ns	ns	ns	QD of CMAC perimeter, per Cell
CMAC population per cell	CMAC Morphology	QS [CMAC Perimeter]	Dimensionless	ns	ns	ns	ns	ns	ns	QS of CMAC perimeter, per Cell
CMAC population per cell	CMAC Morphology	CoV [CMAC Perimeter]	Dimensionless	ns	Down	Down	ns	ns	ns	CoV of CMAC perimeter, per Cell
CMAC population per cell	CMAC Morphology	Median [CMAC convex Area]	µm²	ns	Down	Down	ns	Down	Down	Median CMAC convex area, per Cell
CMAC population per cell	CMAC Morphology	QD [CMAC convex Area]	µm²	ns	Down	Down	ns	Down	Down	QD of CMAC convex area, per Cell
CMAC population per cell	CMAC Morphology	QS [CMAC convex Area]	Dimensionless	ns	ns	ns	ns	ns	ns	QS of CMAC convex area, per Cell
CMAC population per cell	CMAC Morphology	CoV [CMAC convex Area]	Dimensionless	ns	Down	Down	ns	ns	ns	CoV CMAC convex area, per Cell
CMAC population per cell	CMAC Morphology	Median [CMAC Solidity]	Dimensionless (≥ 1)	ns	Down	Down	ns	Down	Down	Median CMAC solidity, per Cell
CMAC population per cell	CMAC Morphology	QD [CMAC Solidity]	Dimensionless	ns	ns	ns	ns	ns	ns	QD of CMAC solidity, per Cell
CMAC population per cell	CMAC Morphology	QS [CMAC Solidity]	Dimensionless	ns	ns	ns	ns	ns	ns	QS ofCMAC solidity, per Cell
CMAC population per cell	CMAC Morphology	CoV [CMAC Solidity]	Dimensionless	ns	ns	ns	ns	ns	ns	CoV of CMAC solidity, per Cell
CMAC population per cell	CMAC Morphology	Median [CMAC Compactness]	Dimensionless (≥ 1)	Down	Down	Down	ns	ns	Down	Median CMAC compactness, per Cell
CMAC population per cell	CMAC Morphology	QD [CMAC Compactness]	Dimensionless	ns	ns	Down	ns	ns	ns	QD of CMAC compactness, per Cell
CMAC population per cell	CMAC Morphology	QS [CMAC Compactness]	Dimensionless	ns	ns	ns	ns	ns	ns	QS of CMAC compactness, per Cell
CMAC population per cell	CMAC Morphology	CoV [CMAC Compactness]	Dimensionless	ns	ns	ns	ns	ns	ns	CoV of CMAC compactness, per Cell
CMAC population per cell	CMAC Morphology	Sum [CMAC Area]	Dimensionless	Down	Down	Down	Up	ns	ns	Total area associated with all CMACs, per Cell
CMAC population per cell	CMAC Stability	Median [CMAC-Time from birth]	Frames	Down	Flat*	Down	Down	Flat*	Down	Median Time from CMAC formation (first segmentation) per Cell
CMAC population per cell	CMAC Stability	QD [CMAC-Time from birthh]	Frames	Down	Down	Down	Flat*	Down	Down	QD of Time from CMAC formation (first segmentation) per Cell
CMAC population per cell	CMAC Stability	QS [CMAC-Time from birth]	Dimensionless	ns	ns	Up	ns	ns	Up	QS of Time from CMAC formation (first segmentation) per Cell
CMAC population per cell	CMAC Stability	CoV [CMAC-Time from birth]	Dimensionless	ns	Down	Down	ns	ns	ns	CoV of Time from CMAC formation (first segmentation) per Cell
CMAC population per cell	CMAC Stability	Median [CMAC-Time till death]	Frames	Down	Down	Down	Down	Down	Down	Median Time to CMAC disassembly (last segmentation) per Cell
CMAC population per cell	CMAC Stability	QD [CMAC-Time till death]	Frames	Down	Down	Down	Down	Down	Down	QD of Time to CMAC disassembly (last segmentation) per Cell
CMAC population per cell	CMAC Stability	QS [CMAC-Time till death]	Dimensionless	ns	ns	ns	ns	ns	ns	QS of Time to CMAC disassembly (last segmentation) per Cell
CMAC population per cell	CMAC Stability	CoV [CMAC-Time till death]	Dimensionless	ns	Down	Down	ns	ns	ns	CoV of Time to CMAC disassembly (last segmentation) per Cell
CMAC population per cell	CMAC Stability	Median [CMAC-Relative age]	Dimensionless (0 - 1)	Flat*	Flat*	Flat*	ns	ns	ns	Median Time from CMAC formation divided by its Lifetime, per Cell
CMAC population per cell	CMAC Stability	QD [CMAC-Relative age]	Dimensionless	Down	Down	Down	ns	Down	ns	QD of Time from CMAC formation divided by its Lifetime, per Cell
CMAC population per cell	CMAC Stability	QS [CMAC-Relative age]	Dimensionless	ns	ns	ns	ns	ns	ns	QS of Time from CMAC formation divided by its Lifetime, per Cell
CMAC population per cell	CMAC Stability	CoV [CMAC-Relative age]	Dimensionless	Down	Down	Down	ns	Down	Down	CoV of Time from CMAC formation divided by its Lifetime, per Cell
CMAC population per cell	CMAC Stability	Mean [CMAC Lifetime]	Frames	Down	Down	Down	Down	Down	Down	Mean CMAC Lifetime per Cell - from formation to disassembly
* Flat indicates a significant difference with no change in median value.
