# Supplementary material for: Disentangling Membrane Dynamics and Cell Migration; Differential Influences of F-actin and Cell-Matrix Adhesions
Source: PLoS One. 2015 Aug 6;10(8):e0135204. doi: 10.1371/journal.pone.0135204 (PMC4527765; doi:10.1371/journal.pone.0135204)
Supplement: S2 Table — The table lists features categorized by whether they are related to Cell Speed, Corrected Membrane Dynamics (CMD) or both of these biological processes. The type of association is also listed as: Increase (red); Decrease (blue); Min (yellow, meaning that the middle state has the lowest value), or; Max (green, meaning that the middle state has the highest value) for that particular feature. Within each type of relation between a feature and a process, features are grouped by their type of association with a broader description of the cell or its Cell-Matrix Adhesion Complexes (CMACs). (XLSX) [file pone.0135204.s009.xlsx]

## Sheet: Sheet1
QD = Quartile Dispersal (2 times (3rd minus 1st quartile), indicates variability in a cohort distribution)	QS = Quartile Skewness (asymmetry in a cohort distribution)	CoV = Coefficient of Variation (QD divided by Median)
Contents refer to total content (integrated intensity)
D refers to rate of change (difference between consecutive frames)
	Cell Speed assocation	CMD assocaition
Cell Speed related
CMAC stability/dynamics
CoV [CMAC-Time from birth]	Decrease	ns
CoV [CMAC-Time till death]	Decrease	ns
Median [CMAC-Relative age]	Min	ns
Median [CMAC DLifeAct Content]	Decrease	ns
Median [CMAC DMean pax]	Decrease	ns
CMAC shape/heterogeneity
CoV [CMAC minor Axis]	Max	ns
CoV [CMAC Perimeter]	Decrease	ns
Median [CMAC Eccentricity]	Decrease	ns
QD [CMAC Compactness]	Decrease	ns
QD [CMAC Perimeter]	Decrease	ns
QD [CMAC minor Axis]	Max	ns
CoV [CMAC Speed]	Max	ns
QD [CMAC Mean LifeAct (raw)]	Increase	ns
Other
Cell LifeAct Content	Max	ns
QS [CMAC Speed leading edge]	Decrease	ns
CMD related
LifeAct Intensity
Cell Mean LifeAct	ns	Decrease
CoV [CMAC Max LifeAct]	ns	Increase
Median [CMAC Max LifeAct]	ns	Decrease
Median [CMAC Mean LifeAct]	ns	Decrease
Median [CMAC Mean LifeAct (raw)]	ns	Decrease
Other
CoV [CMAC Max pax]	ns	Increase
QD [CMAC Eccentricity]	ns	Increase
Related to both
Cell shape
Cell Area	Decrease	Increase
Cell Compactness	Increase	Increase
Cell Eccentricity	Increase	Increase
Cell pax Content	Decrease	Increase
Cell major Axis	Max	Increase
Cell minor Axis	Decrease	Increase
Cell Perimeter	Increase	Increase
Cell Solidity	Increase	Increase
CMAC stability
QD [CMAC-Time from birth]	Decrease	Max
CoV [CMAC-Relative age]	Decrease	Max
Mean [CMAC Lifetime]	Decrease	Decrease
Median [CMAC DMean LifeAct]	Decrease	Decrease
Median [CMAC-Time from birth]	Min	Min
CMAC size/total content
Sum [CMAC Area]	Decrease	Max
Sum [CMAC pax Content]	Decrease	Max
Sum [CMAC LifeAct Content]	Decrease	Max
CMAC Morphology
Median[CMAC major Axis]	Decrease	Decrease
QD[CMAC Area]	Decrease	Decrease
QD[CMAC Convex Area]	Decrease	Max
Median[CMAC Area]	Decrease	Max
Median[CMAC Convex Area]	Decrease	Max
Median[CMAC Solidity]	Decrease	Max
CMAC localization
Number of CMACs	Decrease	Increase
CoV [CMAC to border Dist.]	Increase	Increase
CoV [CMAC to center Dist.]	Increase	Increase
QD [CMAC to border Dist.]	Increase	Increase
QD [CMAC to center Dist.]	Increase	Increase
CMAC paxillin Intensity
Median [CMAC Mean pax]	Decrease	Decrease
Median [CMAC Mean pax (raw)]	Decrease	Decrease
Median [CMAC pax Content]	Decrease	Decrease
QD [CMAC Dpax Content]	Max	Increase
QD [CMAC pax Content]	Decrease	Decrease
QD [CMAC Max pax]	Decrease	Max
